# Supplementary material for: p140Cap modulates the mevalonate pathway decreasing cell migration and enhancing drug sensitivity in breast cancer cells
Source: Cell Death Dis. 2023 Dec 20;14(12):849. doi: 10.1038/s41419-023-06357-z (PMC10733353; doi:10.1038/s41419-023-06357-z)
Supplement: Supplementary file 9 — rt_PCR [file 41419_2023_6357_MOESM9_ESM.xlsx]

## Sheet: Sheet1
Sample	Genotype	Detector	Detector name	Ct	Media Ct	Detector	Ct	Media Ct		dct della media	ddct	fold change 2^ddct		log 2 fold change			Sample	CELL LINE	Detector	Detector name	Ct	Media Ct	Detector	Ct	Media Ct		dct della media	ddct	fold change
7	SKBR3 MOCK NON Starvate	2	ACAT2	20.1136	20.0736	RPL32A	14.9237	14.9013		5.17231	0.098884	0.933755	0.933755				7	SKBR3 MOCK NON Starvate	11	SQLE	21.9455	21.8474	RPL32A	16.0637	16.0038		5.84359	-0.342603	1.26804
7	SKBR3 MOCK NON Starvate	2	ACAT2	19.9967		RPL32A	14.8923										7	SKBR3 MOCK NON Starvate	11	SQLE	21.8184		RPL32A	16.0086
7	SKBR3 MOCK NON Starvate	2	ACAT2	20.1104		RPL32A	14.8878										7	SKBR3 MOCK NON Starvate	11	SQLE	21.7782		RPL32A	15.939
8	SKBR3 MOCK NON Starvate	2	ACAT2	20.075	20.0294	RPL32A	14.8771	14.9088		5.12057	-0.117192	0.92198	1.08462				8	SKBR3 MOCK NON Starvate	11	SQLE	21.7093	21.7769	RPL32A	15.8869	15.9865		5.79036	-0.227436	1.17075
8	SKBR3 MOCK NON Starvate	2	ACAT2	19.9964		RPL32A	14.9458										8	SKBR3 MOCK NON Starvate	11	SQLE	21.8352		RPL32A	16.0359
8	SKBR3 MOCK NON Starvate	2	ACAT2	20.0167		RPL32A	14.9035										8	SKBR3 MOCK NON Starvate	11	SQLE	21.7862		RPL32A	16.0368
9	SKBR3 MOCK NON Starvate	2	ACAT2	20.1535	20.1608	RPL32A	15.0493	15.0456		5.11522	4.38655	20.9163	0.0478097				9	SKBR3 MOCK NON Starvate	11	SQLE	21.9726	21.9105	RPL32A	16.145	16.0629		5.84759	-0.439218	1.35587
9	SKBR3 MOCK NON Starvate	2	ACAT2	20.1914		RPL32A	15.099										9	SKBR3 MOCK NON Starvate	11	SQLE	21.9233		RPL32A	16.0677
9	SKBR3 MOCK NON Starvate	2	ACAT2	20.1376		RPL32A	14.9885										9	SKBR3 MOCK NON Starvate	11	SQLE	21.8357		RPL32A	15.9761
1	SKBR3 p140 NON Starvate	2	ACAT2	20.4007	20.4005	RPL32A	15.1283	15.1293		5.27119							1	SKBR3 p140 NON Starvate	11	SQLE	21.4895	21.6	RPL32A	16.0396	16.099		5.50099
1	SKBR3 p140 NON Starvate	2	ACAT2	20.3599		RPL32A	15.0944										1	SKBR3 p140 NON Starvate	11	SQLE	21.6658		RPL32A	16.1668
1	SKBR3 p140 NON Starvate	2	ACAT2	20.4408		RPL32A	15.1651										1	SKBR3 p140 NON Starvate	11	SQLE	21.6448		RPL32A	16.0907
2	SKBR3 p140 NON Starvate	2	ACAT2	20.6988	20.6828	RPL32A	15.2968	15.6794		5.00338							2	SKBR3 p140 NON Starvate	11	SQLE	21.8779	21.8052	RPL32A	16.3161	16.2423		5.56293
2	SKBR3 p140 NON Starvate	2	ACAT2	20.7461		RPL32A	15.8335										2	SKBR3 p140 NON Starvate	11	SQLE	21.7637		RPL32A	16.2557
2	SKBR3 p140 NON Starvate	2	ACAT2	20.6035		RPL32A	15.9081										2	SKBR3 p140 NON Starvate	11	SQLE	21.774		RPL32A	16.1551
3	SKBR3 p140 NON Starvate	2	ACAT2	20.7209	24.7623	RPL32A	15.2584	15.2605		9.50178							3	SKBR3 p140 NON Starvate	11	SQLE	21.5972	21.6756	RPL32A	16.1963	16.2672		5.40837
3	SKBR3 p140 NON Starvate	2	ACAT2	20.5534		RPL32A	15.307										3	SKBR3 p140 NON Starvate	11	SQLE	21.7176		RPL32A	16.3406
3	SKBR3 p140 NON Starvate	2	ACAT2	20.6901		RPL32A	15.2162										3	SKBR3 p140 NON Starvate	11	SQLE	21.712		RPL32A	16.2648
Bianco	H2O	2	ACAT2	37.0847	33.3342	RPL32A	20.3769	20.5604									Bianco	H2O	11	SQLE	Undetermined	#DIV/0!	RPL32A	32.3521	32.6776
Bianco	H2O	2	ACAT2	31.2951		RPL32A	21.0863										Bianco	H2O	11	SQLE	Undetermined		RPL32A	32.8524
Bianco	H2O	2	ACAT2	31.6228		RPL32A	20.2179										Bianco	H2O	11	SQLE	Undetermined		RPL32A	32.8284
7	SKBR3 MOCK NON Starvate	3	HMGCS1	21.7363	21.715	RPL32A	14.9237	14.9013		6.81373	-0.114856	0.923474	1.08287				7	SKBR3 MOCK NON Starvate	12	LSS	20.8465	20.8213	RPL32A	16.0637	16.0038		4.81752	-0.33234	1.25905
7	SKBR3 MOCK NON Starvate	3	HMGCS1	21.7523		RPL32A	14.8923										7	SKBR3 MOCK NON Starvate	12	LSS	20.7552		RPL32A	16.0086
7	SKBR3 MOCK NON Starvate	3	HMGCS1	21.6564		RPL32A	14.8878										7	SKBR3 MOCK NON Starvate	12	LSS	20.8621		RPL32A	15.939
8	SKBR3 MOCK NON Starvate	3	HMGCS1	21.6942	21.6027	RPL32A	14.8771	14.9088		6.69393	-0.407651	0.75385	1.32652				8	SKBR3 MOCK NON Starvate	12	LSS	20.7139	20.8686	RPL32A	15.8869	15.9865		4.88203	-0.419432	1.3374
8	SKBR3 MOCK NON Starvate	3	HMGCS1	21.5912		RPL32A	14.9458										8	SKBR3 MOCK NON Starvate	12	LSS	20.8446		RPL32A	16.0359
8	SKBR3 MOCK NON Starvate	3	HMGCS1	21.5227		RPL32A	14.9035										8	SKBR3 MOCK NON Starvate	12	LSS	21.0472		RPL32A	16.0368
9	SKBR3 MOCK NON Starvate	3	HMGCS1	21.8115	21.7565	RPL32A	15.0493	15.0456		6.71092	-0.143388	0.90539	1.1045				9	SKBR3 MOCK NON Starvate	12	LSS	20.7218	20.7182	RPL32A	16.145	16.0629		4.65526	-0.33637	1.26258
9	SKBR3 MOCK NON Starvate	3	HMGCS1	21.8258		RPL32A	15.099										9	SKBR3 MOCK NON Starvate	12	LSS	20.7278		RPL32A	16.0677
9	SKBR3 MOCK NON Starvate	3	HMGCS1	21.6323		RPL32A	14.9885										9	SKBR3 MOCK NON Starvate	12	LSS	20.705		RPL32A	15.9761
1	SKBR3 p140 NON Starvate	3	HMGCS1	21.8599	21.8281	RPL32A	15.1283	15.1293		6.69888							1	SKBR3 p140 NON Starvate	12	LSS	20.5992	20.5842	RPL32A	16.0396	16.099		4.48518
1	SKBR3 p140 NON Starvate	3	HMGCS1	21.8164		RPL32A	15.0944										1	SKBR3 p140 NON Starvate	12	LSS	20.476		RPL32A	16.1668
1	SKBR3 p140 NON Starvate	3	HMGCS1	21.8081		RPL32A	15.1651										1	SKBR3 p140 NON Starvate	12	LSS	20.6775		RPL32A	16.0907
2	SKBR3 p140 NON Starvate	3	HMGCS1	21.9807	21.9657	RPL32A	15.2968	15.6794		6.28628							2	SKBR3 p140 NON Starvate	12	LSS	20.6053	20.7049	RPL32A	16.3161	16.2423		4.4626
2	SKBR3 p140 NON Starvate	3	HMGCS1	21.9676		RPL32A	15.8335										2	SKBR3 p140 NON Starvate	12	LSS	20.7604		RPL32A	16.2557
2	SKBR3 p140 NON Starvate	3	HMGCS1	21.9488		RPL32A	15.9081										2	SKBR3 p140 NON Starvate	12	LSS	20.7489		RPL32A	16.1551
3	SKBR3 p140 NON Starvate	3	HMGCS1	21.8641	21.828	RPL32A	15.2584	15.2605		6.56753							3	SKBR3 p140 NON Starvate	12	LSS	20.415	20.5861	RPL32A	16.1963	16.2672		4.31889
3	SKBR3 p140 NON Starvate	3	HMGCS1	21.7987		RPL32A	15.307										3	SKBR3 p140 NON Starvate	12	LSS	20.6731		RPL32A	16.3406
3	SKBR3 p140 NON Starvate	3	HMGCS1	21.8212		RPL32A	15.2162										3	SKBR3 p140 NON Starvate	12	LSS	20.6703		RPL32A	16.2648
Bianco	H2O	3	HMGCS1	Undetermined	36.578	RPL32A	20.3769	20.5604									Bianco	H2O	12	LSS	37.226	37.226	RPL32A	32.3521	32.6776		4.5484
Bianco	H2O	3	HMGCS1	36.578		RPL32A	21.0863										Bianco	H2O	12	LSS	Undetermined		RPL32A	32.8524
Bianco	H2O	3	HMGCS1	Undetermined		RPL32A	20.2179										Bianco	H2O	12	LSS	Undetermined		RPL32A	32.8284
7	SKBR3 MOCK NON Starvate	4	HMGCR	28.1804	28.0445	RPL32A	14.9237	14.9013		13.1432	-1.4979	0.354068	2.82432				7	SKBR3 MOCK NON Starvate	13	CYP51A1	17.8009	17.6789	RPL32A	16.0637	16.0038		1.67517	-0.10428	1.07496
7	SKBR3 MOCK NON Starvate	4	HMGCR	27.9926		RPL32A	14.8923										7	SKBR3 MOCK NON Starvate	13	CYP51A1	17.6217		RPL32A	16.0086
7	SKBR3 MOCK NON Starvate	4	HMGCR	27.9605		RPL32A	14.8878										7	SKBR3 MOCK NON Starvate	13	CYP51A1	17.6142		RPL32A	15.939
8	SKBR3 MOCK NON Starvate	4	HMGCR	27.7441	27.7287	RPL32A	14.8771	14.9088		12.82	-1.85122	0.277159	3.60804				8	SKBR3 MOCK NON Starvate	13	CYP51A1	17.5362	17.6531	RPL32A	15.8869	15.9865		1.66657	-0.0206267	1.0144
8	SKBR3 MOCK NON Starvate	4	HMGCR	27.5761		RPL32A	14.9458										8	SKBR3 MOCK NON Starvate	13	CYP51A1	17.7652		RPL32A	16.0359
8	SKBR3 MOCK NON Starvate	4	HMGCR	27.866		RPL32A	14.9035										8	SKBR3 MOCK NON Starvate	13	CYP51A1	17.6579		RPL32A	16.0368
9	SKBR3 MOCK NON Starvate	4	HMGCR	28.2362	27.6703	RPL32A	15.0493	15.0456		12.6247	-1.72493	0.302513	3.30564				9	SKBR3 MOCK NON Starvate	13	CYP51A1	17.915	17.7968	RPL32A	16.145	16.0629		1.73388	-0.187963	1.13915
9	SKBR3 MOCK NON Starvate	4	HMGCR	27.888		RPL32A	15.099										9	SKBR3 MOCK NON Starvate	13	CYP51A1	17.9879		RPL32A	16.0677
9	SKBR3 MOCK NON Starvate	4	HMGCR	26.8868		RPL32A	14.9885										9	SKBR3 MOCK NON Starvate	13	CYP51A1	17.4875		RPL32A	15.9761
1	SKBR3 p140 NON Starvate	4	HMGCR	27.3206	26.7746	RPL32A	15.1283	15.1293		11.6453							1	SKBR3 p140 NON Starvate	13	CYP51A1	17.6204	17.6699	RPL32A	16.0396	16.099		1.57089
1	SKBR3 p140 NON Starvate	4	HMGCR	26.9126		RPL32A	15.0944										1	SKBR3 p140 NON Starvate	13	CYP51A1	17.7399		RPL32A	16.1668
1	SKBR3 p140 NON Starvate	4	HMGCR	26.0906		RPL32A	15.1651										1	SKBR3 p140 NON Starvate	13	CYP51A1	17.6495		RPL32A	16.0907
2	SKBR3 p140 NON Starvate	4	HMGCR	26.6696	26.6482	RPL32A	15.2968	15.6794		10.9687							2	SKBR3 p140 NON Starvate	13	CYP51A1	17.9337	17.8882	RPL32A	16.3161	16.2423		1.64595
2	SKBR3 p140 NON Starvate	4	HMGCR	26.7613		RPL32A	15.8335										2	SKBR3 p140 NON Starvate	13	CYP51A1	17.892		RPL32A	16.2557
2	SKBR3 p140 NON Starvate	4	HMGCR	26.5136		RPL32A	15.9081										2	SKBR3 p140 NON Starvate	13	CYP51A1	17.839		RPL32A	16.1551
3	SKBR3 p140 NON Starvate	4	HMGCR	25.6838	26.1603	RPL32A	15.2584	15.2605		10.8998							3	SKBR3 p140 NON Starvate	13	CYP51A1	17.8662	17.8132	RPL32A	16.1963	16.2672		1.54592
3	SKBR3 p140 NON Starvate	4	HMGCR	26.3076		RPL32A	15.307										3	SKBR3 p140 NON Starvate	13	CYP51A1	17.9768		RPL32A	16.3406
3	SKBR3 p140 NON Starvate	4	HMGCR	26.4895		RPL32A	15.2162										3	SKBR3 p140 NON Starvate	13	CYP51A1	17.5964		RPL32A	16.2648
Bianco	H2O	4	HMGCR	32.5988	32.3321	RPL32A	20.3769	20.5604									Bianco	H2O	13	CYP51A1	Undetermined	37.3523	RPL32A	32.3521	32.6776
Bianco	H2O	4	HMGCR	32.3783		RPL32A	21.0863										Bianco	H2O	13	CYP51A1	Undetermined		RPL32A	32.8524
Bianco	H2O	4	HMGCR	32.0193		RPL32A	20.2179										Bianco	H2O	13	CYP51A1	37.3523		RPL32A	32.8284
7	SKBR3 MOCK NON Starvate	5	MVK	23.6033	23.5764	RPL32A	14.9237	14.9013		8.67511	-0.636707	0.643179	1.55478				7	SKBR3 MOCK NON Starvate	14	TM7SF2	23.8082	23.7871	RPL32A	16.0637	16.0038		7.78335	0.0119395	0.991758
7	SKBR3 MOCK NON Starvate	5	MVK	23.6104		RPL32A	14.8923										7	SKBR3 MOCK NON Starvate	14	TM7SF2	23.8052		RPL32A	16.0086
7	SKBR3 MOCK NON Starvate	5	MVK	23.5153		RPL32A	14.8878										7	SKBR3 MOCK NON Starvate	14	TM7SF2	23.7479		RPL32A	15.939
8	SKBR3 MOCK NON Starvate	5	MVK	23.4349	23.4472	RPL32A	14.8771	14.9088		8.5384	-0.570525	0.673372	1.48506				8	SKBR3 MOCK NON Starvate	14	TM7SF2	23.6182	23.7512	RPL32A	15.8869	15.9865		7.76469	-0.046031	1.03242
8	SKBR3 MOCK NON Starvate	5	MVK	23.4211		RPL32A	14.9458										8	SKBR3 MOCK NON Starvate	14	TM7SF2	23.7162		RPL32A	16.0359
8	SKBR3 MOCK NON Starvate	5	MVK	23.4856		RPL32A	14.9035										8	SKBR3 MOCK NON Starvate	14	TM7SF2	23.9193		RPL32A	16.0368
9	SKBR3 MOCK NON Starvate	5	MVK	23.6588	23.626	RPL32A	15.0493	15.0456		8.58035	-0.17375	0.886536	1.12799				9	SKBR3 MOCK NON Starvate	14	TM7SF2	23.9117	23.9003	RPL32A	16.145	16.0629		7.83742	-0.210647	1.15721
9	SKBR3 MOCK NON Starvate	5	MVK	23.6613		RPL32A	15.099										9	SKBR3 MOCK NON Starvate	14	TM7SF2	23.9509		RPL32A	16.0677
9	SKBR3 MOCK NON Starvate	5	MVK	23.5578		RPL32A	14.9885										9	SKBR3 MOCK NON Starvate	14	TM7SF2	23.8385		RPL32A	15.9761
1	SKBR3 p140 NON Starvate	5	MVK	22.3824	23.1677	RPL32A	15.1283	15.1293		8.0384							1	SKBR3 p140 NON Starvate	14	TM7SF2	23.8371	23.8943	RPL32A	16.0396	16.099		7.79529
1	SKBR3 p140 NON Starvate	5	MVK	23.6253		RPL32A	15.0944										1	SKBR3 p140 NON Starvate	14	TM7SF2	23.955		RPL32A	16.1668
1	SKBR3 p140 NON Starvate	5	MVK	23.4953		RPL32A	15.1651										1	SKBR3 p140 NON Starvate	14	TM7SF2	23.8909		RPL32A	16.0907
2	SKBR3 p140 NON Starvate	5	MVK	23.6595	23.6473	RPL32A	15.2968	15.6794		7.96788							2	SKBR3 p140 NON Starvate	14	TM7SF2	23.9804	23.961	RPL32A	16.3161	16.2423		7.71866
2	SKBR3 p140 NON Starvate	5	MVK	23.6312		RPL32A	15.8335										2	SKBR3 p140 NON Starvate	14	TM7SF2	23.9431		RPL32A	16.2557
2	SKBR3 p140 NON Starvate	5	MVK	23.6512		RPL32A	15.9081										2	SKBR3 p140 NON Starvate	14	TM7SF2	23.9594		RPL32A	16.1551
3	SKBR3 p140 NON Starvate	5	MVK	23.6032	23.6671	RPL32A	15.2584	15.2605		8.4066							3	SKBR3 p140 NON Starvate	14	TM7SF2	23.8242	23.894	RPL32A	16.1963	16.2672		7.62677
3	SKBR3 p140 NON Starvate	5	MVK	23.6909		RPL32A	15.307										3	SKBR3 p140 NON Starvate	14	TM7SF2	23.9551		RPL32A	16.3406
3	SKBR3 p140 NON Starvate	5	MVK	23.7073		RPL32A	15.2162										3	SKBR3 p140 NON Starvate	14	TM7SF2	23.9027		RPL32A	16.2648
Bianco	H2O	5	MVK	33.7653		RPL32A	20.3769										Bianco	H2O	14	TM7SF2	Undetermined		RPL32A	32.3521
Bianco	H2O	5	MVK	34.9034		RPL32A	21.0863										Bianco	H2O	14	TM7SF2	Undetermined		RPL32A	32.8524
Bianco	H2O	5	MVK	35.7283		RPL32A	20.2179										Bianco	H2O	14	TM7SF2	Undetermined		RPL32A	32.8284
7	SKBR3 MOCK NON Starvate	6	PMVK	24.9501	25.0366	RPL32A	14.9237	14.9013		10.1354	0.039846	1.028	0.972759				7	SKBR3 MOCK NON Starvate	15	SC4MOL	22.5909	22.5264	RPL32A	16.0637	16.0038		6.52266	0.229083	0.853177
7	SKBR3 MOCK NON Starvate	6	PMVK	25.0021		RPL32A	14.8923										7	SKBR3 MOCK NON Starvate	15	SC4MOL	22.4894		RPL32A	16.0086
7	SKBR3 MOCK NON Starvate	6	PMVK	25.1577		RPL32A	14.8878										7	SKBR3 MOCK NON Starvate	15	SC4MOL	22.499		RPL32A	15.939
8	SKBR3 MOCK NON Starvate	6	PMVK	24.9504	24.8816	RPL32A	14.8771	14.9088		9.97281	-0.159566	0.895294	1.11695				8	SKBR3 MOCK NON Starvate	15	SC4MOL	22.3342	22.4109	RPL32A	15.8869	15.9865		6.4244	0.0592737	0.959747
8	SKBR3 MOCK NON Starvate	6	PMVK	24.9172		RPL32A	14.9458										8	SKBR3 MOCK NON Starvate	15	SC4MOL	22.4432		RPL32A	16.0359
8	SKBR3 MOCK NON Starvate	6	PMVK	24.7771		RPL32A	14.9035										8	SKBR3 MOCK NON Starvate	15	SC4MOL	22.4555		RPL32A	16.0368
9	SKBR3 MOCK NON Starvate	6	PMVK	24.9173	24.9342	RPL32A	15.0493	15.0456		9.88859	0.274114	1.20925	0.826958				9	SKBR3 MOCK NON Starvate	15	SC4MOL	22.6685	22.5906	RPL32A	16.145	16.0629		6.52768	-0.141627	1.10315
9	SKBR3 MOCK NON Starvate	6	PMVK	24.9232		RPL32A	15.099										9	SKBR3 MOCK NON Starvate	15	SC4MOL	22.5971		RPL32A	16.0677
9	SKBR3 MOCK NON Starvate	6	PMVK	24.962		RPL32A	14.9885										9	SKBR3 MOCK NON Starvate	15	SC4MOL	22.5062		RPL32A	15.9761
1	SKBR3 p140 NON Starvate	6	PMVK	25.3747	25.3045	RPL32A	15.1283	15.1293		10.1752							1	SKBR3 p140 NON Starvate	15	SC4MOL	22.9054	22.8508	RPL32A	16.0396	16.099		6.75174
1	SKBR3 p140 NON Starvate	6	PMVK	25.2627		RPL32A	15.0944										1	SKBR3 p140 NON Starvate	15	SC4MOL	22.9129		RPL32A	16.1668
1	SKBR3 p140 NON Starvate	6	PMVK	25.276		RPL32A	15.1651										1	SKBR3 p140 NON Starvate	15	SC4MOL	22.734		RPL32A	16.0907
2	SKBR3 p140 NON Starvate	6	PMVK	25.4397	25.4927	RPL32A	15.2968	15.6794		9.81325							2	SKBR3 p140 NON Starvate	15	SC4MOL	22.8009	22.726	RPL32A	16.3161	16.2423		6.48368
2	SKBR3 p140 NON Starvate	6	PMVK	25.6793		RPL32A	15.8335										2	SKBR3 p140 NON Starvate	15	SC4MOL	22.7319		RPL32A	16.2557
2	SKBR3 p140 NON Starvate	6	PMVK	25.3591		RPL32A	15.9081										2	SKBR3 p140 NON Starvate	15	SC4MOL	22.6452		RPL32A	16.1551
3	SKBR3 p140 NON Starvate	6	PMVK	25.5954	25.4232	RPL32A	15.2584	15.2605		10.1627							3	SKBR3 p140 NON Starvate	15	SC4MOL	22.5949	22.6533	RPL32A	16.1963	16.2672		6.38605
3	SKBR3 p140 NON Starvate	6	PMVK	25.4507		RPL32A	15.307										3	SKBR3 p140 NON Starvate	15	SC4MOL	22.7063		RPL32A	16.3406
3	SKBR3 p140 NON Starvate	6	PMVK	25.2235		RPL32A	15.2162										3	SKBR3 p140 NON Starvate	15	SC4MOL	22.6587		RPL32A	16.2648
Bianco	H2O	6	PMVK	Undetermined		RPL32A	20.3769										Bianco	H2O	15	SC4MOL	Undetermined		RPL32A	32.3521
Bianco	H2O	6	PMVK	25.5842		RPL32A	21.0863										Bianco	H2O	15	SC4MOL	Undetermined		RPL32A	32.8524
Bianco	H2O	6	PMVK	24.6493		RPL32A	20.2179										Bianco	H2O	15	SC4MOL	Undetermined		RPL32A	32.8284
7	SKBR3 MOCK NON Starvate	7	MVD	23.7431	23.6329	RPL32A	14.9237	14.9013		8.73163	0.867667	1.82471	0.548032				7	SKBR3 MOCK NON Starvate	16	NSDHL	23.6674	23.6148	RPL32A	16.0637	16.0038		7.61102	-0.0618832	1.04383
7	SKBR3 MOCK NON Starvate	7	MVD	23.5972		RPL32A	14.8923										7	SKBR3 MOCK NON Starvate	16	NSDHL	23.6142		RPL32A	16.0086
7	SKBR3 MOCK NON Starvate	7	MVD	23.5584		RPL32A	14.8878										7	SKBR3 MOCK NON Starvate	16	NSDHL	23.5627		RPL32A	15.939
8	SKBR3 MOCK NON Starvate	7	MVD	23.5765	23.4598	RPL32A	14.8771	14.9088		8.551	0.627069	1.54442	0.647491				8	SKBR3 MOCK NON Starvate	16	NSDHL	23.3768	23.4579	RPL32A	15.8869	15.9865		7.47141	0.227771	0.853953
8	SKBR3 MOCK NON Starvate	7	MVD	23.4115		RPL32A	14.9458										8	SKBR3 MOCK NON Starvate	16	NSDHL	23.5323		RPL32A	16.0359
8	SKBR3 MOCK NON Starvate	7	MVD	23.3913		RPL32A	14.9035										8	SKBR3 MOCK NON Starvate	16	NSDHL	23.4648		RPL32A	16.0368
9	SKBR3 MOCK NON Starvate	7	MVD	23.6195	23.5511	RPL32A	15.0493	15.0456		8.50545	1.11712	2.16913	0.461014				9	SKBR3 MOCK NON Starvate	16	NSDHL	23.669	23.5867	RPL32A	16.145	16.0629		7.52376	0.0677937	0.954096
9	SKBR3 MOCK NON Starvate	7	MVD	23.5634		RPL32A	15.099										9	SKBR3 MOCK NON Starvate	16	NSDHL	23.5532		RPL32A	16.0677
9	SKBR3 MOCK NON Starvate	7	MVD	23.4703		RPL32A	14.9885										9	SKBR3 MOCK NON Starvate	16	NSDHL	23.5379		RPL32A	15.9761
1	SKBR3 p140 NON Starvate	7	MVD	24.8541	24.7286	RPL32A	15.1283	15.1293		9.59929							1	SKBR3 p140 NON Starvate	16	NSDHL	23.6196	23.6482	RPL32A	16.0396	16.099		7.54914
1	SKBR3 p140 NON Starvate	7	MVD	24.6459		RPL32A	15.0944										1	SKBR3 p140 NON Starvate	16	NSDHL	23.7057		RPL32A	16.1668
1	SKBR3 p140 NON Starvate	7	MVD	24.6856		RPL32A	15.1651										1	SKBR3 p140 NON Starvate	16	NSDHL	23.6193		RPL32A	16.0907
2	SKBR3 p140 NON Starvate	7	MVD	24.8615	24.8575	RPL32A	15.2968	15.6794		9.17806							2	SKBR3 p140 NON Starvate	16	NSDHL	23.9911	23.9415	RPL32A	16.3161	16.2423		7.69918
2	SKBR3 p140 NON Starvate	7	MVD	24.9434		RPL32A	15.8335										2	SKBR3 p140 NON Starvate	16	NSDHL	23.9179		RPL32A	16.2557
2	SKBR3 p140 NON Starvate	7	MVD	24.7676		RPL32A	15.9081										2	SKBR3 p140 NON Starvate	16	NSDHL	23.9154		RPL32A	16.1551
3	SKBR3 p140 NON Starvate	7	MVD	24.9544	24.8831	RPL32A	15.2584	15.2605		9.62257							3	SKBR3 p140 NON Starvate	16	NSDHL	23.7432	23.8588	RPL32A	16.1963	16.2672		7.59156
3	SKBR3 p140 NON Starvate	7	MVD	24.7929		RPL32A	15.307										3	SKBR3 p140 NON Starvate	16	NSDHL	23.937		RPL32A	16.3406
3	SKBR3 p140 NON Starvate	7	MVD	24.9019		RPL32A	15.2162										3	SKBR3 p140 NON Starvate	16	NSDHL	23.8962		RPL32A	16.2648
Bianco	H2O	7	MVD	32.9958		RPL32A	20.3769										Bianco	H2O	16	NSDHL	Undetermined		RPL32A	32.3521
Bianco	H2O	7	MVD	33.3463		RPL32A	21.0863										Bianco	H2O	16	NSDHL	Undetermined		RPL32A	32.8524
Bianco	H2O	7	MVD	32.945		RPL32A	20.2179										Bianco	H2O	16	NSDHL	Undetermined		RPL32A	32.8284
7	SKBR3 MOCK NON Starvate	8	idi1	20.2063	20.2134	RPL32A	14.9237	14.9013		5.31211	-0.308967	0.807219	1.23882				7	SKBR3 MOCK NON Starvate	17	DHCR7	22.7878	22.7229	RPL32A	16.0637	16.0038		6.71912	0.0827085	0.944283
7	SKBR3 MOCK NON Starvate	8	idi2	20.2233		RPL32A	14.8923										7	SKBR3 MOCK NON Starvate	17	DHCR7	22.7294		RPL32A	16.0086
7	SKBR3 MOCK NON Starvate	8	idi3	20.2105		RPL32A	14.8878										7	SKBR3 MOCK NON Starvate	17	DHCR7	22.6515		RPL32A	15.939
8	SKBR3 MOCK NON Starvate	8	idi4	19.8967	19.9021	RPL32A	14.8771	14.9088		4.99333	-0.424426	0.745135	1.34204				8	SKBR3 MOCK NON Starvate	17	DHCR7	22.6198	22.6906	RPL32A	15.8869	15.9865		6.70403	0.218601	0.859398
8	SKBR3 MOCK NON Starvate	8	idi5	19.9378		RPL32A	14.9458										8	SKBR3 MOCK NON Starvate	17	DHCR7	22.7308		RPL32A	16.0359
8	SKBR3 MOCK NON Starvate	8	idi6	19.8718		RPL32A	14.9035										8	SKBR3 MOCK NON Starvate	17	DHCR7	22.7211		RPL32A	16.0368
9	SKBR3 MOCK NON Starvate	8	idi7	20.2283	20.1549	RPL32A	15.0493	15.0456		5.10926	-0.137915	0.908831	1.10031				9	SKBR3 MOCK NON Starvate	17	DHCR7	22.7651	22.7208	RPL32A	16.145	16.0629		6.65785	0.180597	0.882338
9	SKBR3 MOCK NON Starvate	8	idi8	20.1378		RPL32A	15.099										9	SKBR3 MOCK NON Starvate	17	DHCR7	22.7478		RPL32A	16.0677
9	SKBR3 MOCK NON Starvate	8	idi9	20.0985		RPL32A	14.9885										9	SKBR3 MOCK NON Starvate	17	DHCR7	22.6494		RPL32A	15.9761
1	SKBR3 p140 NON Starvate	8	idi10	20.1556	20.1324	RPL32A	15.1283	15.1293		5.00314							1	SKBR3 p140 NON Starvate	17	DHCR7	22.8182	22.9009	RPL32A	16.0396	16.099		6.80183
1	SKBR3 p140 NON Starvate	8	idi11	20.1377		RPL32A	15.0944										1	SKBR3 p140 NON Starvate	17	DHCR7	22.9391		RPL32A	16.1668
1	SKBR3 p140 NON Starvate	8	idi12	20.1039		RPL32A	15.1651										1	SKBR3 p140 NON Starvate	17	DHCR7	22.9454		RPL32A	16.0907
2	SKBR3 p140 NON Starvate	8	idi13	20.2422	20.2483	RPL32A	15.2968	15.6794		4.5689							2	SKBR3 p140 NON Starvate	17	DHCR7	23.2142	23.1649	RPL32A	16.3161	16.2423		6.92263
2	SKBR3 p140 NON Starvate	8	idi14	20.2409		RPL32A	15.8335										2	SKBR3 p140 NON Starvate	17	DHCR7	23.16		RPL32A	16.2557
2	SKBR3 p140 NON Starvate	8	idi15	20.2619		RPL32A	15.9081										2	SKBR3 p140 NON Starvate	17	DHCR7	23.1206		RPL32A	16.1551
3	SKBR3 p140 NON Starvate	8	idi16	20.2599	20.2319	RPL32A	15.2584	15.2605		4.97135							3	SKBR3 p140 NON Starvate	17	DHCR7	23.0384	23.1057	RPL32A	16.1963	16.2672		6.83845
3	SKBR3 p140 NON Starvate	8	idi17	20.2157		RPL32A	15.307										3	SKBR3 p140 NON Starvate	17	DHCR7	23.193		RPL32A	16.3406
3	SKBR3 p140 NON Starvate	8	idi18	20.22		RPL32A	15.2162										3	SKBR3 p140 NON Starvate	17	DHCR7	23.0857		RPL32A	16.2648
Bianco	H2O	8	idi19	35.0572		RPL32A	20.3769										Bianco	H2O	17	DHCR7	Undetermined		RPL32A	32.3521
Bianco	H2O	8	idi20	33.6342		RPL32A	21.0863										Bianco	H2O	17	DHCR7	Undetermined		RPL32A	32.8524
Bianco	H2O	8	idi21	33.6325		RPL32A	20.2179										Bianco	H2O	17	DHCR7	Undetermined		RPL32A	32.8284
7	SKBR3 MOCK NON Starvate	9	FDPS	20.1156	20.11	RPL32A	14.9237	14.9013		5.2087	-0.0592433	0.959767	1.04192				7	SKBR3 MOCK NON Starvate	18	DHCR24	20.5123	20.6343	RPL32A	16.0637	16.0038		4.63058	-0.0536982	1.03792
7	SKBR3 MOCK NON Starvate	9	FDPS	20.1211		RPL32A	14.8923										7	SKBR3 MOCK NON Starvate	18	DHCR24	20.4555		RPL32A	16.0086
7	SKBR3 MOCK NON Starvate	9	FDPS	20.0932		RPL32A	14.8878										7	SKBR3 MOCK NON Starvate	18	DHCR24	20.9353		RPL32A	15.939
8	SKBR3 MOCK NON Starvate	9	FDPS	19.9724	19.947	RPL32A	14.8771	14.9088		5.03824	-0.15812	0.896192	1.11583				8	SKBR3 MOCK NON Starvate	18	DHCR24	20.2409	20.2472	RPL32A	15.8869	15.9865		4.26066	0.581108	0.66845
8	SKBR3 MOCK NON Starvate	9	FDPS	19.9347		RPL32A	14.9458										8	SKBR3 MOCK NON Starvate	18	DHCR24	20.2654		RPL32A	16.0359
8	SKBR3 MOCK NON Starvate	9	FDPS	19.934		RPL32A	14.9035										8	SKBR3 MOCK NON Starvate	18	DHCR24	20.2353		RPL32A	16.0368
9	SKBR3 MOCK NON Starvate	9	FDPS	20.1004	20.0713	RPL32A	15.0493	15.0456		5.02574	0.165239	1.12135	0.891781				9	SKBR3 MOCK NON Starvate	18	DHCR24	20.5406	20.474	RPL32A	16.145	16.0629		4.41107	0.213502	0.862441
9	SKBR3 MOCK NON Starvate	9	FDPS	20.0744		RPL32A	15.099										9	SKBR3 MOCK NON Starvate	18	DHCR24	20.4905		RPL32A	16.0677
9	SKBR3 MOCK NON Starvate	9	FDPS	20.0392		RPL32A	14.9885										9	SKBR3 MOCK NON Starvate	18	DHCR24	20.3909		RPL32A	15.9761
1	SKBR3 p140 NON Starvate	9	FDPS	20.2201	20.2787	RPL32A	15.1283	15.1293		5.14946							1	SKBR3 p140 NON Starvate	18	DHCR24	20.6818	20.6759	RPL32A	16.0396	16.099		4.57688
1	SKBR3 p140 NON Starvate	9	FDPS	20.3105		RPL32A	15.0944										1	SKBR3 p140 NON Starvate	18	DHCR24	20.5563		RPL32A	16.1668
1	SKBR3 p140 NON Starvate	9	FDPS	20.3055		RPL32A	15.1651										1	SKBR3 p140 NON Starvate	18	DHCR24	20.7897		RPL32A	16.0907
2	SKBR3 p140 NON Starvate	9	FDPS	20.7014	20.5596	RPL32A	15.2968	15.6794		4.88012							2	SKBR3 p140 NON Starvate	18	DHCR24	21.063	21.0841	RPL32A	16.3161	16.2423		4.84177
2	SKBR3 p140 NON Starvate	9	FDPS	20.5021		RPL32A	15.8335										2	SKBR3 p140 NON Starvate	18	DHCR24	21.1986		RPL32A	16.2557
2	SKBR3 p140 NON Starvate	9	FDPS	20.4752		RPL32A	15.9081										2	SKBR3 p140 NON Starvate	18	DHCR24	20.9905		RPL32A	16.1551
3	SKBR3 p140 NON Starvate	9	FDPS	20.4573	20.4515	RPL32A	15.2584	15.2605		5.19098							3	SKBR3 p140 NON Starvate	18	DHCR24	20.8999	20.8918	RPL32A	16.1963	16.2672		4.62457
3	SKBR3 p140 NON Starvate	9	FDPS	20.4551		RPL32A	15.307										3	SKBR3 p140 NON Starvate	18	DHCR24	20.7974		RPL32A	16.3406
3	SKBR3 p140 NON Starvate	9	FDPS	20.442		RPL32A	15.2162										3	SKBR3 p140 NON Starvate	18	DHCR24	20.9781		RPL32A	16.2648
Bianco	H2O	9	FDPS	29.3895		RPL32A	20.3769										Bianco	H2O	18	DHCR24	Undetermined		RPL32A	32.3521
Bianco	H2O	9	FDPS	29.6812		RPL32A	21.0863										Bianco	H2O	18	DHCR24	Undetermined		RPL32A	32.8524
Bianco	H2O	9	FDPS	29.735		RPL32A	20.2179										Bianco	H2O	18	DHCR24	33.9724		RPL32A	32.8284
7	SKBR3 MOCK NON Starvate	10	FDFT1	19.9815	19.9664	RPL32A	14.9237	14.9013		5.06518	-0.380005	0.768435	1.30135				7	SKBR3 MOCK NON Starvate	19	SREBF-2	18.7708	18.6709	RPL32A	16.0637	16.0038		2.66716	0.0147778	0.989809
7	SKBR3 MOCK NON Starvate	10	FDFT1	20.0033		RPL32A	14.8923										7	SKBR3 MOCK NON Starvate	19	SREBF-2	18.642		RPL32A	16.0086
7	SKBR3 MOCK NON Starvate	10	FDFT1	19.9144		RPL32A	14.8878										7	SKBR3 MOCK NON Starvate	19	SREBF-2	18.5999		RPL32A	15.939
8	SKBR3 MOCK NON Starvate	10	FDFT1	19.7795	19.7149	RPL32A	14.8771	14.9088		4.80613	-0.451636	0.731213	1.36759				8	SKBR3 MOCK NON Starvate	19	SREBF-2	18.594	18.5759	RPL32A	15.8869	15.9865		2.58932	0.265293	0.83203
8	SKBR3 MOCK NON Starvate	10	FDFT1	19.6285		RPL32A	14.9458										8	SKBR3 MOCK NON Starvate	19	SREBF-2	18.5663		RPL32A	16.0359
8	SKBR3 MOCK NON Starvate	10	FDFT1	19.7367		RPL32A	14.9035										8	SKBR3 MOCK NON Starvate	19	SREBF-2	18.5673		RPL32A	16.0368
9	SKBR3 MOCK NON Starvate	10	FDFT1	19.9432	19.9465	RPL32A	15.0493	15.0456		4.90086	-0.111777	0.925447	1.08056				9	SKBR3 MOCK NON Starvate	19	SREBF-2	18.7429	18.7364	RPL32A	16.145	16.0629		2.67347	0.0782353	0.947216
9	SKBR3 MOCK NON Starvate	10	FDFT1	19.937		RPL32A	15.099										9	SKBR3 MOCK NON Starvate	19	SREBF-2	18.9093		RPL32A	16.0677
9	SKBR3 MOCK NON Starvate	10	FDFT1	19.9592		RPL32A	14.9885										9	SKBR3 MOCK NON Starvate	19	SREBF-2	18.557		RPL32A	15.9761
1	SKBR3 p140 NON Starvate	10	FDFT1	19.8341	19.8144	RPL32A	15.1283	15.1293		4.68517							1	SKBR3 p140 NON Starvate	19	SREBF-2	18.7915	18.781	RPL32A	16.0396	16.099		2.68194
1	SKBR3 p140 NON Starvate	10	FDFT1	19.8152		RPL32A	15.0944										1	SKBR3 p140 NON Starvate	19	SREBF-2	18.7183		RPL32A	16.1668
1	SKBR3 p140 NON Starvate	10	FDFT1	19.794		RPL32A	15.1651										1	SKBR3 p140 NON Starvate	19	SREBF-2	18.8331		RPL32A	16.0907
2	SKBR3 p140 NON Starvate	10	FDFT1	20.0382	20.0339	RPL32A	15.2968	15.6794		4.35449							2	SKBR3 p140 NON Starvate	19	SREBF-2	19.2133	19.0969	RPL32A	16.3161	16.2423		2.85462
2	SKBR3 p140 NON Starvate	10	FDFT1	20.0921		RPL32A	15.8335										2	SKBR3 p140 NON Starvate	19	SREBF-2	19.0953		RPL32A	16.2557
2	SKBR3 p140 NON Starvate	10	FDFT1	19.9715		RPL32A	15.9081										2	SKBR3 p140 NON Starvate	19	SREBF-2	18.9822		RPL32A	16.1551
3	SKBR3 p140 NON Starvate	10	FDFT1	20.1004	20.0496	RPL32A	15.2584	15.2605		4.78909							3	SKBR3 p140 NON Starvate	19	SREBF-2	18.9475	19.0189	RPL32A	16.1963	16.2672		2.75171
3	SKBR3 p140 NON Starvate	10	FDFT1	19.971		RPL32A	15.307										3	SKBR3 p140 NON Starvate	19	SREBF-2	19.1536		RPL32A	16.3406
3	SKBR3 p140 NON Starvate	10	FDFT1	20.0774		RPL32A	15.2162										3	SKBR3 p140 NON Starvate	19	SREBF-2	18.9558		RPL32A	16.2648
Bianco	H2O	10	FDFT1	36.9748		RPL32A	20.3769										Bianco	H2O	19	SREBF-2	36.7585		RPL32A	32.3521
Bianco	H2O	10	FDFT1	29.7044		RPL32A	21.0863										Bianco	H2O	19	SREBF-2	Undetermined		RPL32A	32.8524
Bianco	H2O	10	FDFT1	Undetermined		RPL32A	20.2179										Bianco	H2O	19	SREBF-2	37.2457		RPL32A	32.8284
																	7	SKBR3 MOCK NON Starvate	20	P21	26.609	26.5198	RPL32A	16.0637	16.0038			0
																	7	SKBR3 MOCK NON Starvate	20	P21	26.4901		RPL32A	16.0086
																	7	SKBR3 MOCK NON Starvate	20	P21	26.4602		RPL32A	15.939
																	8	SKBR3 MOCK NON Starvate	20	P21	26.404	26.4353	RPL32A	15.8869	15.9865			0
																	8	SKBR3 MOCK NON Starvate	20	P21	26.1496		RPL32A	16.0359
																	8	SKBR3 MOCK NON Starvate	20	P21	26.7522		RPL32A	16.0368
																	9	SKBR3 MOCK NON Starvate	20	P21	26.434	26.4197	RPL32A	16.145	16.0629			0
																	9	SKBR3 MOCK NON Starvate	20	P21	26.4458		RPL32A	16.0677
																	9	SKBR3 MOCK NON Starvate	20	P21	26.3794		RPL32A	15.9761
																	1	SKBR3 p140 NON Starvate	20	P21	27.4855	27.6938	RPL32A	16.0396	16.099
																	1	SKBR3 p140 NON Starvate	20	P21	27.7639		RPL32A	16.1668
																	1	SKBR3 p140 NON Starvate	20	P21	27.8318		RPL32A	16.0907
																	2	SKBR3 p140 NON Starvate	20	P21	27.9313	27.8601	RPL32A	16.3161	16.2423
																	2	SKBR3 p140 NON Starvate	20	P21	27.8301		RPL32A	16.2557
																	2	SKBR3 p140 NON Starvate	20	P21	27.8188		RPL32A	16.1551
																	3	SKBR3 p140 NON Starvate	20	P21	27.7143	27.8766	RPL32A	16.1963	16.2672
																	3	SKBR3 p140 NON Starvate	20	P21	28.0765		RPL32A	16.3406
																	3	SKBR3 p140 NON Starvate	20	P21	27.8389		RPL32A	16.2648
																	Bianco	H2O	20	P21	Undetermined		RPL32A	32.3521
																	Bianco	H2O	20	P21	Undetermined		RPL32A	32.8524
																	Bianco	H2O	20	P21	Undetermined		RPL32A	32.8284

## Sheet: Foglio1
fold change
					log2FC
	SQLE	1.26804	1.17075	1.35587	0.342603	0.227436	0.439218
	LSS	1.25905	1.3374	1.26258	0.33234	0.419432	0.33637
	CYP51A1	1.07496	1.0144	1.13915	0.10428	0.0206267	0.187963
	TM7SF2	0.991758	1.03242	1.15721	-0.0119395	0.046031	0.210647
	SC4MOL	0.853177	0.959747	1.10315	-0.229083	-0.0592737	0.141627
	NSDHL	1.04383	0.853953	0.954096	0.0618832	-0.227771	-0.0677937
	DHCR7	0.944283	0.859398	0.882338	-0.0827085	-0.218601	-0.180597
	DHCR24	1.03792	0.66845	0.862441	0.0536982	-0.581108	-0.213502
	SREBF-2	0.989809	0.83203	0.947216	-0.0147778	-0.265293	-0.0782353
	ACAT2	0.933755	1.08462	0.0478097	-0.098884	0.117192	-4.38655
	HMGCS1	1.08287	1.32652	1.1045	0.114856	0.407651	0.143388
	HMGCR	2.82432	3.60804	3.30564	1.4979	1.85122	1.72493
	MVK	1.55478	1.48506	1.12799	0.636707	0.570525	0.17375
	PMVK	0.972759	1.11695	0.826958	-0.039846	0.159566	-0.274114
	FDPS	1.04192	1.11583	0.891781	0.0592433	0.15812	-0.165239
	FDFT1	1.30135	1.36759	1.08056	0.380005	0.451636	0.111777
	MVD	0.548032	0.647491	0.461014	-0.867667	-0.627069	-1.11712
	IDI1	1.23882	1.34204	1.10031	0.308967	0.424426	0.137915
