# Supplementary material for: p140Cap modulates the mevalonate pathway decreasing cell migration and enhancing drug sensitivity in breast cancer cells
Source: Cell Death Dis. 2023 Dec 20;14(12):849. doi: 10.1038/s41419-023-06357-z (PMC10733353; doi:10.1038/s41419-023-06357-z)
Supplement: Supplementary file 10 — GO Analysis [file 41419_2023_6357_MOESM10_ESM.xlsx]

## Sheet: Sheet1
	ID	Description	GeneRatio	BgRatio	pvalue	p.adjust	qvalue	geneID	Count
	GO:0006066	alcohol metabolic process	73/1841	370/18670	5.66839e-09	3.35512e-05	3.08897e-05	EPHX2/ACSS1/PLCG2/AKR1B1/DYSF/IDH2/SCD/LSS/OSBPL5/OSBPL1A/INPP5E/APOL1/SOD1/ALDH3B1/CYP11A1/PCSK9/SPR/GALK1/AKR1B10/NPC1/AKR1B15/ALDH2/AKR1C3/ACACB/ACADVL/INSIG2/PLCD1/IMPA2/DHRS3/FDXR/RXRA/DPM2/PLB1/CYP1B1/ACSS2/EBP/NAAA/PNPLA4/DHCR24/IDH1/RETSAT/APOL2/AKR1C4/AKR1C1/CYP27A1/SNX17/SCARB1/CAT/MBTPS2/INPP5B/FDFT1/LDLRAP1/FGFR1/TM7SF2/PLCG1/RDH14/INPP1/ITPKC/PECR/IPMK/PTH1R/ERLIN2/SREBF2/SEC14L2/INP…	73
	GO:0060337	type I interferon signaling pathway	27/1841	95/18670	2.78114e-07	0.00054872	0.000505192	IFIT1/HLA-F/IRF5/RSAD2/HLA-B/BST2/IFIT2/HLA-C/HLA-G/IFITM1/HLA-A/MX2/IFI27/OASL/IFIT3/MX1/IKBKE/STAT1/TRIM6/OAS2/MAVS/IFNAR2/HLA-E/ISG15/OAS3/USP18/IP6K2	27
	GO:0071357	cellular response to type I interferon	27/1841	95/18670	2.78114e-07	0.00054872	0.000505192	IFIT1/HLA-F/IRF5/RSAD2/HLA-B/BST2/IFIT2/HLA-C/HLA-G/IFITM1/HLA-A/MX2/IFI27/OASL/IFIT3/MX1/IKBKE/STAT1/TRIM6/OAS2/MAVS/IFNAR2/HLA-E/ISG15/OAS3/USP18/IP6K2	27
	GO:0034340	response to type I interferon	27/1841	99/18670	6.88548e-07	0.000664407	0.000611703	IFIT1/HLA-F/IRF5/RSAD2/HLA-B/BST2/IFIT2/HLA-C/HLA-G/IFITM1/HLA-A/MX2/IFI27/OASL/IFIT3/MX1/IKBKE/STAT1/TRIM6/OAS2/MAVS/IFNAR2/HLA-E/ISG15/OAS3/USP18/IP6K2	27
	GO:0006650	glycerophospholipid metabolic process	60/1841	319/18670	7.01459e-07	0.000664407	0.000611703	PLCG2/SLC27A1/AGPAT2/LPIN3/AGPAT3/PIGZ/SERINC2/OSBPL5/CSF1R/INPP5E/DPM3/PIK3C2B/ALDH5A1/TTC7B/PLA2G4D/IMPA2/SLC44A2/DPM2/PLB1/SMG1/ABHD12/PIK3C3/PTPMT1/PDGFRB/PCTP/ETNK2/GPD1L/CHPT1/GPAT2/PIGA/STARD10/CPNE1/DBI/AGK/LPIN1/PEMT/SCARB1/SLC44A1/PIGP/CPNE3/INPP5B/PLEKHA2/MBOAT7/INPP1/AGPAT1/SMPD4/RUFY1/HADHB/IPMK/PLD2/PGS1/INPP4A/HADHA/FABP3/STARD7/PITPNM3/PIP5KL1/LPCAT1/IP6K2/LPGAT1	60
	GO:1902652	secondary alcohol metabolic process	37/1841	161/18670	7.53919e-07	0.000664407	0.000611703	EPHX2/IDH2/SCD/LSS/OSBPL5/OSBPL1A/APOL1/SOD1/CYP11A1/PCSK9/NPC1/ACACB/ACADVL/INSIG2/FDXR/RXRA/EBP/DHCR24/IDH1/APOL2/CYP27A1/SNX17/SCARB1/CAT/MBTPS2/FDFT1/LDLRAP1/FGFR1/TM7SF2/ERLIN2/SREBF2/SEC14L2/TRERF1/NFYA/CH25H/FASN/POR	37
	GO:0032480	negative regulation of type I interferon production	17/1841	46/18670	7.8575e-07	0.000664407	0.000611703	SIRPA/OTUD5/DHX58/IFIH1/NLRX1/IKBKE/TAX1BP1/REL/MAVS/RNF125/TNFAIP3/UBA7/PTPRS/ISG15/UBE2L6/RNF216/DDX58	17
	GO:0009615	response to virus	60/1841	323/18670	1.07878e-06	0.000798159	0.000734845	DDIT4/IFIT1/CCL5/IRF5/RSAD2/SPON2/CLU/BST2/IFIT2/BNIP3/ERCC6/ACTA2/IFITM1/AGBL5/HSPB1/MX2/IFI27/OASL/HTRA1/IFIT3/CCL4/MX1/CXCR4/UNC93B1/IFI16/BCL3/DHX58/CARD9/ZC3HAV1/AIM2/IFIH1/ZNF175/NLRX1/IKBKE/IFNGR2/STAT1/RNF26/MAPK14/ADARB1/PQBP1/TRIM6/OAS2/MAVS/RNF125/FOSL1/IFNAR2/MICA/TNFAIP3/BNIP3L/DDX3X/LYST/ISG15/DMBT1/PARP9/OAS3/AP1S1/RNF216/EIF2AK2/DDX58/PIM2	60
	GO:0044282	small molecule catabolic process	76/1841	445/18670	1.32585e-06	0.000871968	0.000802799	NT5M/GLUL/CRAT/PCYOX1/SARDH/LPIN3/GLS/INPP5E/DPYD/ALDH3B1/IDO1/AMT/ACAT1/ALDOC/GALK1/AKR1B10/ADA/GPI/TST/BCKDHA/ALDH5A1/ALDH2/AKR1C3/ACACB/ACADVL/ATP2B4/MPST/GUSB/IMPA2/MCEE/PFKL/HIBADH/FAH/FOXK1/NOS3/CDA/GSTZ1/RBKS/CBR3/DDAH2/HAGH/NUDT18/XYLB/HMMR/PNKD/UPP1/LPIN1/ABHD1/CYP27A1/SNX17/HK1/SCARB1/ALDOA/HK2/BAD/HIBCH/CPT2/TYSND1/ALDH7A1/INPP5B/SCP2/SHMT1/INPP1/ENO2/PECR/HADHB/HADHA/TRERF1/PGM1/CSAD/…	76
	GO:0016125	sterol metabolic process	37/1841	166/18670	1.65619e-06	0.000980301	0.000902538	EPHX2/SCD/LSS/OSBPL5/OSBPL1A/APOL1/SOD1/CYP11A1/PCSK9/NPC1/ACACB/ACADVL/INSIG2/FDXR/RXRA/CYP1B1/LIPA/EBP/DHCR24/APOL2/EBPL/CYP27A1/SNX17/SCARB1/CAT/MBTPS2/FDFT1/LDLRAP1/TM7SF2/ERLIN2/SREBF2/SEC14L2/TRERF1/NFYA/CH25H/FASN/POR	37
	GO:0008203	cholesterol metabolic process	34/1841	150/18670	2.89849e-06	0.00152463	0.00140369	EPHX2/SCD/LSS/OSBPL5/OSBPL1A/APOL1/SOD1/CYP11A1/PCSK9/NPC1/ACACB/ACADVL/INSIG2/FDXR/RXRA/EBP/DHCR24/APOL2/CYP27A1/SNX17/SCARB1/CAT/MBTPS2/FDFT1/LDLRAP1/TM7SF2/ERLIN2/SREBF2/SEC14L2/TRERF1/NFYA/CH25H/FASN/POR	34
	GO:0019693	ribose phosphate metabolic process	72/1841	424/18670	3.091e-06	0.00152463	0.00140369	DDIT4/PDE7B/ACSS1/PDK1/HKDC1/PFKFB4/SLC2A6/CASK/GMPR/PDK3/IMPDH1/SCD/FBP1/ADCY3/RHOQ/CTPS2/PDE2A/ACAT1/ALDOC/GALK1/GPI/PDK4/PRPS2/DCAKD/PDK2/PDHA1/NME4/ACACB/ACOT13/MCEE/PFKL/SLC25A1/FOXK1/COX5B/ACSS2/CAD/NUP205/POM121/INSR/GSTZ1/ABHD14B/AK1/DBI/NUDT18/ELOVL5/PDE4B/ACSF2/UPP1/SLC35B2/NUP214/PDE4A/LDHA/UCK1/HK1/ALDOA/HK2/BAD/ELOVL3/TPST1/MLXIPL/ENO2/DNAJC30/ADCY9/PYGL/PGM1/FASN/MPP1/DGAT1/TMSB4X/P…	72
	GO:0072521	purine-containing compound metabolic process	77/1841	464/18670	3.45838e-06	0.00152877	0.0014075	DDIT4/PDE7B/ACSS1/PDK1/HKDC1/PFKFB4/SLC2A6/CASK/GMPR/PDK3/IMPDH1/MACROD1/SCD/FBP1/ADCY3/RHOQ/DPYD/PDE2A/ACAT1/ALDOC/GALK1/ADA/GPI/PDK4/PRPS2/DCAKD/PDK2/PDHA1/NME4/ACACB/ACOT13/MCEE/PFKL/SLC25A1/FOXK1/COX5B/ACSS2/NUP205/NOS3/GUCA1B/POM121/INSR/GSTZ1/ABHD14B/AK1/DBI/NUDT18/GNMT/ELOVL5/PDE4B/ACSF2/SLC35B2/PEMT/NUP214/PDE4A/LDHA/HK1/ALDOA/HK2/BAD/ELOVL3/TPST1/MLXIPL/SHMT1/ENO2/DNAJC30/ADCY9/PGM1/FASN…	77
	GO:0051186	cofactor metabolic process	75/1841	449/18670	3.61595e-06	0.00152877	0.0014075	NNMT/ACSS1/PDK1/GSTP1/BLVRB/HDAC6/AKR1B1/IDH2/PDK3/CPOX/SCD/GSTK1/BLVRA/SOD1/SPR/IDO1/AHCYL2/ACAT1/AKR1B10/PRDX4/PDK4/DCAKD/PDK2/GSTM4/ALDH5A1/PDHA1/HLCS/AKR1C3/ACACB/MRI1/HMBS/ACOT13/GSTM1/FDXR/MCEE/SLC25A1/ACSS2/NOS3/PDXK/IDH1/GSTZ1/CBR3/AKR1C4/GLO1/AKR1C1/CYBA/DBI/HAGH/GNMT/ELOVL5/ACSF2/PEMT/PRDX2/ABCB6/CAT/ELOVL3/PARP16/GSTA4/NDOR1/SHMT1/PRDX5/PPOX/GSTM2/PARP9/SLC25A39/FASN/CNDP2/PARP10/DGAT1…	75
	GO:0009259	ribonucleotide metabolic process	70/1841	414/18670	4.92083e-06	0.00194176	0.00178773	DDIT4/PDE7B/ACSS1/PDK1/HKDC1/PFKFB4/SLC2A6/CASK/GMPR/PDK3/IMPDH1/SCD/FBP1/ADCY3/RHOQ/CTPS2/PDE2A/ACAT1/ALDOC/GALK1/GPI/PDK4/DCAKD/PDK2/PDHA1/NME4/ACACB/ACOT13/MCEE/PFKL/SLC25A1/FOXK1/COX5B/ACSS2/CAD/NUP205/POM121/INSR/GSTZ1/ABHD14B/AK1/DBI/NUDT18/ELOVL5/PDE4B/ACSF2/UPP1/SLC35B2/NUP214/PDE4A/LDHA/UCK1/HK1/ALDOA/HK2/BAD/ELOVL3/TPST1/MLXIPL/ENO2/DNAJC30/ADCY9/PGM1/FASN/MPP1/DGAT1/TMSB4X/PGK1/COASY/A…	70
	GO:0006163	purine nucleotide metabolic process	72/1841	432/18670	6.09721e-06	0.00223179	0.00205475	DDIT4/PDE7B/ACSS1/PDK1/HKDC1/PFKFB4/SLC2A6/CASK/GMPR/PDK3/IMPDH1/SCD/FBP1/ADCY3/RHOQ/PDE2A/ACAT1/ALDOC/GALK1/ADA/GPI/PDK4/PRPS2/DCAKD/PDK2/PDHA1/NME4/ACACB/ACOT13/MCEE/PFKL/SLC25A1/FOXK1/COX5B/ACSS2/NUP205/NOS3/GUCA1B/POM121/INSR/GSTZ1/ABHD14B/AK1/DBI/NUDT18/ELOVL5/PDE4B/ACSF2/SLC35B2/NUP214/PDE4A/LDHA/HK1/ALDOA/HK2/BAD/ELOVL3/TPST1/MLXIPL/ENO2/DNAJC30/ADCY9/PGM1/FASN/MPP1/DGAT1/DGUOK/TMSB4X/PGK1…	72
	GO:0051607	defense response to virus	46/1841	238/18670	6.40993e-06	0.00223179	0.00205475	DDIT4/IFIT1/IRF5/RSAD2/SPON2/BST2/IFIT2/BNIP3/ERCC6/IFITM1/AGBL5/MX2/IFI27/OASL/HTRA1/IFIT3/MX1/UNC93B1/IFI16/DHX58/CARD9/ZC3HAV1/AIM2/IFIH1/ZNF175/NLRX1/STAT1/RNF26/ADARB1/PQBP1/TRIM6/OAS2/MAVS/RNF125/IFNAR2/MICA/TNFAIP3/BNIP3L/LYST/ISG15/DMBT1/PARP9/OAS3/RNF216/EIF2AK2/DDX58	46
	GO:0043312	neutrophil degranulation	78/1841	485/18670	9.78099e-06	0.00305407	0.0028118	GSTP1/FPR1/METTL7A/CTSH/C3/DSP/PTX3/GAA/IMPDH1/SIRPA/BST2/PDAP1/ACTR1B/AGPAT2/MOSPD2/RNASET2/ALDH3B1/BRI3/GSN/ALDOC/GPI/PRDX4/SPTAN1/CFD/YPEL5/DBNL/CEACAM1/GM2A/ATP6AP2/DPP7/SERPINB1/GUSB/SYNGR1/TCIRG1/PRKCD/CEP290/SLC44A2/PFKL/CSTB/HUWE1/CDA/PDXK/IDH1/VAT1/VAMP8/RAB4B/CRISPLD2/MAPK14/CPNE1/CAPN1/CYBA/ALDOA/ARL8A/CAT/FTL/DDX3X/CPNE3/SERPINB6/HGSNAT/ATP11A/GCA/TMC6/TUBB/STXBP2/PYGL/PGM1/CTSD/DGAT1…	78
	GO:0006644	phospholipid metabolic process	71/1841	430/18670	9.80356e-06	0.00305407	0.0028118	PLCG2/DAB2IP/SLC27A1/AGPAT2/LPIN3/AGPAT3/PIGZ/SERINC2/OSBPL5/CSF1R/INPP5E/PCSK9/DPM3/PIK3C2B/ALDH5A1/VAV2/TTC7B/PLA2G4D/PLCD1/IMPA2/PRKCD/SLC44A2/DPM2/PLB1/SMG1/ABHD12/PIK3C3/PTPMT1/PDGFRB/PCTP/IDH1/ETNK2/GPD1L/CHPT1/GPAT2/GATA6/PIGA/STARD10/CPNE1/DBI/AGK/LPIN1/PEMT/SCARB1/SLC44A1/PIGP/CPNE3/INPP5B/PLEKHA2/FDFT1/LYN/MBOAT7/PLCG1/INPP1/AGPAT1/SMPD4/RUFY1/HADHB/IPMK/PLD2/PGS1/FGFR3/INPP4A/HADHA/FAB…	71
	GO:0008202	steroid metabolic process	58/1841	331/18670	1.05339e-05	0.00311752	0.00287022	EPHX2/PBX1/HSD17B2/AKR1B1/SCD/LSS/DHRS11/OSBPL5/OSBPL1A/APOL1/SOD1/CYP11A1/PCSK9/ACAT1/NPC1/AKR1B15/OSBPL6/AKR1C3/ACACB/ACADVL/INSIG2/FDXR/RXRA/CYP1B1/LIPA/GAL/EBP/STS/DHCR24/HSD17B1/SNAI2/APOL2/AKR1C4/AKR1C1/COMT/EBPL/CYP27A1/SNX17/SCARB1/CAT/MBTPS2/SCP2/FDFT1/LDLRAP1/FGFR1/TM7SF2/ERLIN2/SREBF2/SEC14L2/TRERF1/NFYA/CH25H/FASN/OSBPL3/POR/ADM/OSBPL9/ACAA1	58
	GO:0002283	neutrophil activation involved in immune response	78/1841	488/18670	1.22666e-05	0.00345744	0.00318318	GSTP1/FPR1/METTL7A/CTSH/C3/DSP/PTX3/GAA/IMPDH1/SIRPA/BST2/PDAP1/ACTR1B/AGPAT2/MOSPD2/RNASET2/ALDH3B1/BRI3/GSN/ALDOC/GPI/PRDX4/SPTAN1/CFD/YPEL5/DBNL/CEACAM1/GM2A/ATP6AP2/DPP7/SERPINB1/GUSB/SYNGR1/TCIRG1/PRKCD/CEP290/SLC44A2/PFKL/CSTB/HUWE1/CDA/PDXK/IDH1/VAT1/VAMP8/RAB4B/CRISPLD2/MAPK14/CPNE1/CAPN1/CYBA/ALDOA/ARL8A/CAT/FTL/DDX3X/CPNE3/SERPINB6/HGSNAT/ATP11A/GCA/TMC6/TUBB/STXBP2/PYGL/PGM1/CTSD/DGAT1…	78
	GO:0006790	sulfur compound metabolic process	63/1841	372/18670	1.36783e-05	0.00367213	0.00338084	ACSS1/PDK1/FMOD/GSTP1/CSPG4/PDK3/PCYOX1/SCD/LUM/GSTK1/SOD1/AHCYL2/HS3ST3B1/ACAT1/PDK4/CHST7/TST/PDK2/GSTM4/ALDH5A1/PDHA1/HLCS/ACACB/MRI1/MPST/ACOT13/GSTM1/MCEE/B4GALT2/SLC25A1/ACSS2/IDH1/GSTZ1/CHST12/ST3GAL4/GLO1/ABHD14B/DBI/COMT/SLC25A10/HAGH/GNMT/ELOVL5/ACSF2/SLC35B2/PEMT/CHST15/ELOVL3/B3GNT4/GSTA4/TPST1/SMS/NDOR1/XYLT2/GSTM2/CSAD/FASN/CNDP2/DGAT1/HEXA/SPOCK2/B4GALT4/ACOT9	63
	GO:0042119	neutrophil activation	79/1841	498/18670	1.42691e-05	0.00367213	0.00338084	CCL5/GSTP1/FPR1/METTL7A/CTSH/C3/DSP/PTX3/GAA/IMPDH1/SIRPA/BST2/PDAP1/ACTR1B/AGPAT2/MOSPD2/RNASET2/ALDH3B1/BRI3/GSN/ALDOC/GPI/PRDX4/SPTAN1/CFD/YPEL5/DBNL/CEACAM1/GM2A/ATP6AP2/DPP7/SERPINB1/GUSB/SYNGR1/TCIRG1/PRKCD/CEP290/SLC44A2/PFKL/CSTB/HUWE1/CDA/PDXK/IDH1/VAT1/VAMP8/RAB4B/CRISPLD2/MAPK14/CPNE1/CAPN1/CYBA/ALDOA/ARL8A/CAT/FTL/DDX3X/CPNE3/SERPINB6/HGSNAT/ATP11A/GCA/TMC6/TUBB/STXBP2/PYGL/PGM1/CTSD/…	79
	GO:0046486	glycerolipid metabolic process	68/1841	414/18670	1.78696e-05	0.00440709	0.00405749	PLCG2/C3/ANG/SLC27A1/AGPAT2/LPIN3/AGPAT3/PIGZ/SERINC2/OSBPL5/CSF1R/INPP5E/PCSK9/DPM3/PIK3C2B/NR1H3/ALDH5A1/TTC7B/PLA2G4D/INSIG2/IMPA2/SLC44A2/DPM2/PLB1/SMG1/ABHD12/PIK3C3/PNPLA4/PTPMT1/PDGFRB/PCTP/ETNK2/GPD1L/CHPT1/GPAT2/PIGA/STARD10/CPNE1/DBI/AGK/LPIN1/PEMT/SCARB1/SLC44A1/CAT/PIGP/CPNE3/INPP5B/PLEKHA2/MBOAT7/INPP1/AGPAT1/SMPD4/RUFY1/HADHB/IPMK/PLD2/PGS1/INPP4A/HADHA/FABP3/STARD7/DGAT1/PITPNM3/PI…	68
	GO:0009150	purine ribonucleotide metabolic process	66/1841	399/18670	1.8781e-05	0.0044466	0.00409387	DDIT4/PDE7B/ACSS1/PDK1/HKDC1/PFKFB4/SLC2A6/CASK/GMPR/PDK3/IMPDH1/SCD/FBP1/ADCY3/RHOQ/PDE2A/ACAT1/ALDOC/GALK1/GPI/PDK4/DCAKD/PDK2/PDHA1/NME4/ACACB/ACOT13/MCEE/PFKL/SLC25A1/FOXK1/COX5B/ACSS2/NUP205/POM121/INSR/GSTZ1/ABHD14B/AK1/DBI/NUDT18/ELOVL5/PDE4B/ACSF2/SLC35B2/NUP214/PDE4A/LDHA/HK1/ALDOA/HK2/BAD/ELOVL3/TPST1/MLXIPL/ENO2/DNAJC30/ADCY9/PGM1/FASN/MPP1/DGAT1/TMSB4X/PGK1/COASY/ACOT9	66
	GO:0044272	sulfur compound biosynthetic process	38/1841	192/18670	2.28065e-05	0.00519199	0.00478013	ACSS1/PDK1/FMOD/GSTP1/CSPG4/PDK3/SCD/LUM/GSTK1/ACAT1/PDK4/CHST7/PDK2/GSTM4/PDHA1/ACACB/MRI1/MPST/GSTM1/B4GALT2/SLC25A1/ACSS2/GSTZ1/CHST12/ST3GAL4/HAGH/ELOVL5/SLC35B2/CHST15/ELOVL3/B3GNT4/GSTA4/XYLT2/GSTM2/CSAD/FASN/CNDP2/B4GALT4	38
	GO:0002446	neutrophil mediated immunity	78/1841	499/18670	2.73232e-05	0.00578822	0.00532907	GSTP1/FPR1/METTL7A/CTSH/C3/DSP/PTX3/GAA/IMPDH1/SIRPA/BST2/PDAP1/ACTR1B/AGPAT2/MOSPD2/RNASET2/ALDH3B1/BRI3/GSN/ALDOC/GPI/PRDX4/SPTAN1/CFD/YPEL5/DBNL/CEACAM1/GM2A/ATP6AP2/DPP7/SERPINB1/GUSB/SYNGR1/TCIRG1/PRKCD/CEP290/SLC44A2/PFKL/CSTB/HUWE1/CDA/PDXK/IDH1/VAT1/VAMP8/RAB4B/CRISPLD2/MAPK14/CPNE1/CAPN1/CYBA/ALDOA/ARL8A/CAT/FTL/DDX3X/CPNE3/SERPINB6/HGSNAT/ATP11A/GCA/TMC6/TUBB/STXBP2/PYGL/PGM1/CTSD/DGAT1…	78
	GO:0071346	cellular response to interferon-gamma	36/1841	180/18670	2.92954e-05	0.00578822	0.00532907	CCL3/HLA-F/CCL5/IRF5/HLA-B/CCL3L3/SIRPA/HLA-C/CCL26/EVL/CCL2/HLA-G/HLA-A/OASL/GSN/NR1H3/ASS1/CCL4/IFI30/ICAM1/PRKCD/STXBP1/SLC26A6/IFNGR2/CX3CL1/STAT1/OAS2/SUMO1/HLA-E/CAMK2G/PARP9/OAS3/STXBP2/VPS26B/RAB7B/GBP5	36
	GO:0002483	antigen processing and presentation of endogenous peptide antigen	8/1841	15/18670	3.00028e-05	0.00578822	0.00532907	HLA-F/HLA-B/TAP1/HLA-C/HLA-G/HLA-A/HFE/HLA-E	8
	GO:0019885	antigen processing and presentation of endogenous peptide antigen via MHC class I	8/1841	15/18670	3.00028e-05	0.00578822	0.00532907	HLA-F/HLA-B/TAP1/HLA-C/HLA-G/HLA-A/HFE/HLA-E	8
	GO:1901293	nucleoside phosphate biosynthetic process	50/1841	282/18670	3.0315e-05	0.00578822	0.00532907	NNMT/ACSS1/PDK1/IDH2/PDK3/IMPDH1/SCD/AGPAT2/ADCY3/AGPAT3/CTPS2/IDO1/ACAT1/CMPK2/ADA/PDK4/PRPS2/LHPP/DCAKD/PDK2/PDHA1/NME4/ACACB/SLC25A1/COX5B/ACSS2/CAD/NOS3/GUCA1B/GSTZ1/GPAT2/AK1/ELOVL5/UPP1/SLC35B2/UCK1/ALDOA/ELOVL3/PARP16/SHMT1/AGPAT1/DNAJC30/ADCY9/PARP9/FASN/PARP10/DGUOK/TMSB4X/COASY/NADSYN1	50
	GO:0045071	negative regulation of viral genome replication	17/1841	59/18670	3.58983e-05	0.00664006	0.00611333	IFIT1/CCL5/RSAD2/BST2/IFITM1/OASL/MX1/IFI16/ZC3HAV1/SETDB1/TRIM6/MAVS/SRPK1/ISG15/OAS3/PARP10/EIF2AK2	17
	GO:0009165	nucleotide biosynthetic process	49/1841	278/18670	4.23818e-05	0.00760176	0.00699875	NNMT/ACSS1/PDK1/IDH2/PDK3/IMPDH1/SCD/AGPAT2/ADCY3/AGPAT3/CTPS2/IDO1/ACAT1/CMPK2/ADA/PDK4/PRPS2/DCAKD/PDK2/PDHA1/NME4/ACACB/SLC25A1/COX5B/ACSS2/CAD/NOS3/GUCA1B/GSTZ1/GPAT2/AK1/ELOVL5/UPP1/SLC35B2/UCK1/ALDOA/ELOVL3/PARP16/SHMT1/AGPAT1/DNAJC30/ADCY9/PARP9/FASN/PARP10/DGUOK/TMSB4X/COASY/NADSYN1	49
	GO:0034341	response to interferon-gamma	38/1841	199/18670	5.19075e-05	0.00903648	0.00831966	CCL3/HLA-F/CCL5/IRF5/HLA-B/CCL3L3/SIRPA/BST2/HLA-C/CCL26/EVL/CCL2/HLA-G/IFITM1/HLA-A/OASL/GSN/NR1H3/ASS1/CCL4/IFI30/ICAM1/PRKCD/STXBP1/SLC26A6/IFNGR2/CX3CL1/STAT1/OAS2/SUMO1/HLA-E/CAMK2G/PARP9/OAS3/STXBP2/VPS26B/RAB7B/GBP5	38
	GO:0001819	positive regulation of cytokine production	72/1841	464/18670	6.95942e-05	0.0112356	0.0103443	IL1RN/CCL3/LTB/HLA-F/PLCG2/IRF5/RSAD2/SPON2/C3/CRLF2/NLRP2/CLU/AGPAT2/EBI3/LUM/HLA-G/CSF1R/SOD1/HSPB1/RUNX1/IDO1/MAPK13/CD276/IL1RAP/ATP6AP2/UCN/IFI16/BCL3/DHX58/CARD9/AIM2/IFIH1/NLRX1/CYP1B1/TRAF2/C5/LGALS9C/CX3CL1/STAT1/FLOT1/MAPK14/PQBP1/TRIM6/MAVS/DDT/CYBA/PRKD2/AFAP1L2/MDK/RNF125/LY96/IL17D/PDE4B/FURIN/LRRFIP1/HLA-E/HK1/DDX3X/HRAS/APPL1/AGPAT1/ZFPM1/CASP8/ZNF580/RAB7B/LY9/NOD1/IL17RA/GBP5/EI…	72
	GO:0033866	nucleoside bisphosphate biosynthetic process	18/1841	68/18670	7.38231e-05	0.0112356	0.0103443	ACSS1/PDK1/PDK3/SCD/ACAT1/PDK4/DCAKD/PDK2/PDHA1/ACACB/SLC25A1/ACSS2/GSTZ1/ELOVL5/SLC35B2/ELOVL3/FASN/COASY	18
	GO:0034030	ribonucleoside bisphosphate biosynthetic process	18/1841	68/18670	7.38231e-05	0.0112356	0.0103443	ACSS1/PDK1/PDK3/SCD/ACAT1/PDK4/DCAKD/PDK2/PDHA1/ACACB/SLC25A1/ACSS2/GSTZ1/ELOVL5/SLC35B2/ELOVL3/FASN/COASY	18
	GO:0034033	purine nucleoside bisphosphate biosynthetic process	18/1841	68/18670	7.38231e-05	0.0112356	0.0103443	ACSS1/PDK1/PDK3/SCD/ACAT1/PDK4/DCAKD/PDK2/PDHA1/ACACB/SLC25A1/ACSS2/GSTZ1/ELOVL5/SLC35B2/ELOVL3/FASN/COASY	18
	GO:0043280	positive regulation of cysteine-type endopeptidase activity involved in apoptotic process	28/1841	132/18670	7.45793e-05	0.0112356	0.0103443	TNFSF10/CTSH/NLRP2/MAPT/CASP10/GSN/ARRB1/HTRA2/MTCH1/HIP1R/HIP1/BCL2L11/CARD9/PRR7/TRAF2/GRAMD4/BAD/DDX3X/HSPE1/CASP8/TRADD/BID/NOD1/CTSD/BAK1/HSPD1/RPS27L/XDH	28
	GO:0050920	regulation of chemotaxis	40/1841	217/18670	7.5929e-05	0.0112356	0.0103443	CCL3/CCL5/GSTP1/ARTN/DYSF/CXCL14/EDN2/SCG2/VEGFB/CCL26/MOSPD2/CCL2/HSPB1/RARRES2/SEMA3F/CCL4/CXCR4/SEMA4D/P2RX4/SEMA3B/TUBB2B/SEMA5A/C5/PDGFRB/SEMA6C/MAPK14/DDT/PRKD2/MDK/SEMA4F/STX3/DAPK2/LYN/FGFR1/MEGF8/ZNF580/NOTCH1/MPP1/TMSB4X/SEMA4C	40
	GO:0032479	regulation of type I interferon production	27/1841	126/18670	8.28798e-05	0.0117191	0.0107895	PLCG2/IRF5/SIRPA/OTUD5/IFI16/DHX58/IFIH1/NLRX1/IKBKE/STAT1/RNF26/TAX1BP1/FLOT1/PQBP1/REL/MAVS/RNF125/TNFAIP3/LRRFIP1/UBA7/DDX3X/PTPRS/ISG15/UBE2L6/RNF216/DDX58/HSPD1	27
	GO:0006694	steroid biosynthetic process	37/1841	196/18670	8.31562e-05	0.0117191	0.0107895	PBX1/HSD17B2/AKR1B1/SCD/LSS/DHRS11/OSBPL1A/SOD1/CYP11A1/AKR1B15/OSBPL6/AKR1C3/ACACB/INSIG2/FDXR/EBP/DHCR24/HSD17B1/SNAI2/AKR1C4/CYP27A1/SCARB1/MBTPS2/SCP2/FDFT1/TM7SF2/ERLIN2/SREBF2/SEC14L2/TRERF1/NFYA/CH25H/FASN/OSBPL3/POR/ADM/OSBPL9	37
	GO:0010952	positive regulation of peptidase activity	37/1841	197/18670	9.28387e-05	0.0127794	0.0117656	TNFSF10/CTSH/NLRP2/MAPT/EFNA1/CFLAR/CASP10/GSN/ARRB1/HTRA2/MTCH1/HIP1R/HIP1/BCL2L11/ANTXR1/IFI16/CARD9/AIM2/PRR7/TRAF2/MAPK12/PCOLCE/MAPK14/GRAMD4/BAD/DDX3X/HSPE1/LYN/CASP8/TRADD/BID/NOD1/CTSD/BAK1/HSPD1/RPS27L/XDH	37
	GO:0048525	negative regulation of viral process	23/1841	101/18670	0.000103277	0.0138931	0.0127911	CCL3/IFIT1/CCL5/RSAD2/PTX3/BST2/IFITM1/OASL/GSN/CCL4/MX1/IFI16/ZC3HAV1/SETDB1/STAT1/TRIM6/MAVS/SRPK1/ISG15/OAS3/PARP10/EIF2AK2/PSMC3	23
	GO:0032606	type I interferon production	27/1841	128/18670	0.000109863	0.0144507	0.0133044	PLCG2/IRF5/SIRPA/OTUD5/IFI16/DHX58/IFIH1/NLRX1/IKBKE/STAT1/RNF26/TAX1BP1/FLOT1/PQBP1/REL/MAVS/RNF125/TNFAIP3/LRRFIP1/UBA7/DDX3X/PTPRS/ISG15/UBE2L6/RNF216/DDX58/HSPD1	27
	GO:2001056	positive regulation of cysteine-type endopeptidase activity	30/1841	149/18670	0.000115132	0.0148145	0.0136393	TNFSF10/CTSH/NLRP2/MAPT/CASP10/GSN/ARRB1/HTRA2/MTCH1/HIP1R/HIP1/BCL2L11/IFI16/CARD9/AIM2/PRR7/TRAF2/GRAMD4/BAD/DDX3X/HSPE1/CASP8/TRADD/BID/NOD1/CTSD/BAK1/HSPD1/RPS27L/XDH	30
	GO:1901136	carbohydrate derivative catabolic process	36/1841	192/18670	0.000118826	0.0149645	0.0137775	PDE7B/FMOD/NT5M/FBXO17/HSPG2/CSPG4/ADAMTS9/FBXO6/LUM/DPYD/PDE2A/GPC1/ACAT1/ADA/NTHL1/GM2A/GUSB/PRKCD/FBXO2/CDA/GPD1L/NAGLU/NUDT18/MAN1B1/PDE4B/HMMR/UPP1/PDE4A/OGG1/HGSNAT/HEXA/EDEM1/PSAP/SDC3/SGSH/AOAH	36
	GO:0006085	acetyl-CoA biosynthetic process	9/1841	22/18670	0.000130378	0.0157724	0.0145213	ACSS1/PDK1/PDK3/ACAT1/PDK4/PDK2/PDHA1/ACSS2/GSTZ1	9
	GO:0006090	pyruvate metabolic process	30/1841	150/18670	0.000130571	0.0157724	0.0145213	DDIT4/PDK1/HKDC1/PFKFB4/SLC2A6/PDK3/FBP1/ALDOC/GALK1/GPI/PDK4/PDK2/PDHA1/PFKL/FOXK1/NUP205/POM121/INSR/GSTZ1/GLO1/HAGH/NUP214/LDHA/HK1/ALDOA/HK2/MLXIPL/ENO2/PGM1/PGK1	30
	GO:0035384	thioester biosynthetic process	15/1841	54/18670	0.000160839	0.0186668	0.0171861	ACSS1/PDK1/PDK3/SCD/ACAT1/PDK4/PDK2/PDHA1/ACACB/SLC25A1/ACSS2/GSTZ1/ELOVL5/ELOVL3/FASN	15
	GO:0071616	acyl-CoA biosynthetic process	15/1841	54/18670	0.000160839	0.0186668	0.0171861	ACSS1/PDK1/PDK3/SCD/ACAT1/PDK4/PDK2/PDHA1/ACACB/SLC25A1/ACSS2/GSTZ1/ELOVL5/ELOVL3/FASN	15
	GO:0034308	primary alcohol metabolic process	20/1841	85/18670	0.000178388	0.0203054	0.0186947	ACSS1/AKR1B1/ALDH3B1/CYP11A1/AKR1B10/AKR1B15/ALDH2/AKR1C3/DHRS3/PLB1/CYP1B1/ACSS2/NAAA/PNPLA4/RETSAT/AKR1C4/AKR1C1/RDH14/PECR/DGAT1	20
	GO:0006656	phosphatidylcholine biosynthetic process	12/1841	38/18670	0.000191848	0.0214254	0.0197259	SLC27A1/LPIN3/SLC44A2/PCTP/CHPT1/STARD10/LPIN1/PEMT/SLC44A1/FABP3/STARD7/LPCAT1	12
	GO:0061615	glycolytic process through fructose-6-phosphate	10/1841	28/18670	0.00021015	0.022616	0.0208219	ALDOC/GALK1/GPI/PFKL/FOXK1/HK1/ALDOA/HK2/ENO2/PGK1	10
	GO:0061620	glycolytic process through glucose-6-phosphate	10/1841	28/18670	0.00021015	0.022616	0.0208219	ALDOC/GALK1/GPI/PFKL/FOXK1/HK1/ALDOA/HK2/ENO2/PGK1	10
	GO:0016052	carbohydrate catabolic process	36/1841	198/18670	0.000224187	0.0236958	0.0218161	DDIT4/HKDC1/PFKFB4/SLC2A6/GAA/FBP1/ALDOC/GALK1/GPI/PPP1R3B/GM2A/GUSB/PFKL/FOXK1/PHKA2/NUP205/POM121/INSR/RBKS/MAN2C1/XYLB/NUP214/LDHA/HK1/ALDOA/HK2/BAD/MLXIPL/ENO2/PHKB/PYGL/PGM1/GALE/PGK1/STBD1/AOAH	36
	GO:0045017	glycerolipid biosynthetic process	43/1841	251/18670	0.00023249	0.0241422	0.0222271	PLCG2/C3/ANG/SLC27A1/AGPAT2/LPIN3/AGPAT3/PIGZ/INPP5E/DPM3/PIK3C2B/NR1H3/PLA2G4D/SLC44A2/DPM2/PIK3C3/PTPMT1/PCTP/ETNK2/GPD1L/CHPT1/GPAT2/PIGA/STARD10/CPNE1/AGK/LPIN1/PEMT/SCARB1/SLC44A1/PIGP/CPNE3/PLEKHA2/AGPAT1/RUFY1/PLD2/PGS1/INPP4A/FABP3/STARD7/DGAT1/PITPNM3/LPCAT1	43
	GO:0009135	purine nucleoside diphosphate metabolic process	27/1841	134/18670	0.000243912	0.0244698	0.0225287	DDIT4/HKDC1/PFKFB4/SLC2A6/CASK/FBP1/ALDOC/GALK1/GPI/PFKL/FOXK1/NUP205/POM121/INSR/AK1/NUDT18/NUP214/LDHA/HK1/ALDOA/HK2/BAD/MLXIPL/ENO2/PGM1/MPP1/PGK1	27
	GO:0009179	purine ribonucleoside diphosphate metabolic process	27/1841	134/18670	0.000243912	0.0244698	0.0225287	DDIT4/HKDC1/PFKFB4/SLC2A6/CASK/FBP1/ALDOC/GALK1/GPI/PFKL/FOXK1/NUP205/POM121/INSR/AK1/NUDT18/NUP214/LDHA/HK1/ALDOA/HK2/BAD/MLXIPL/ENO2/PGM1/MPP1/PGK1	27
	GO:0052547	regulation of peptidase activity	68/1841	452/18670	0.000274409	0.0268534	0.0247233	SPINK4/TNFSF10/PAPLN/CTSH/C3/NLRP2/PI16/BST2/MAPT/EFNA1/ITIH4/COL6A3/CFLAR/CASP10/GSN/SERPINB9/ARRB1/HTRA2/PSMB9/MTCH1/HIP1R/HIP1/BCL2L11/TFPI2/ANTXR1/RECK/SERPINB1/TFPI/IFI16/CST7/CARD9/AIM2/PRR7/ECM1/C4B/TRAF2/CSTB/MAPK12/ADORA2A/C5/DHCR24/PCOLCE/YWHAE/MAPK14/CAST/PEBP1/PROS1/TIMP1/FURIN/GRAMD4/BAD/DDX3X/HSPE1/LYN/SERPINB6/PRDX5/SERPINH1/CASP8/TRADD/BID/NOD1/CTSD/BAK1/POR/SPOCK2/HSPD1/RPS27L/XDH	68
	GO:0050921	positive regulation of chemotaxis	27/1841	135/18670	0.000276746	0.0268534	0.0247233	CCL3/CCL5/ARTN/DYSF/CXCL14/EDN2/SCG2/VEGFB/CCL26/MOSPD2/HSPB1/RARRES2/CCL4/CXCR4/P2RX4/TUBB2B/SEMA5A/PDGFRB/MAPK14/PRKD2/MDK/STX3/DAPK2/FGFR1/MEGF8/ZNF580/TMSB4X	27
	GO:0090181	regulation of cholesterol metabolic process	16/1841	63/18670	0.00030656	0.0290276	0.0267249	EPHX2/SCD/LSS/SOD1/ACACB/ACADVL/MBTPS2/FDFT1/LDLRAP1/TM7SF2/ERLIN2/SREBF2/SEC14L2/NFYA/FASN/POR	16
	GO:0009185	ribonucleoside diphosphate metabolic process	27/1841	136/18670	0.000313432	0.0290276	0.0267249	DDIT4/HKDC1/PFKFB4/SLC2A6/CASK/FBP1/ALDOC/GALK1/GPI/PFKL/FOXK1/NUP205/POM121/INSR/AK1/NUDT18/NUP214/LDHA/HK1/ALDOA/HK2/BAD/MLXIPL/ENO2/PGM1/MPP1/PGK1	27
	GO:0045069	regulation of viral genome replication	21/1841	95/18670	0.000313864	0.0290276	0.0267249	IFIT1/CCL5/RSAD2/BST2/IFITM1/IFI27/OASL/MX1/IFI16/ZC3HAV1/SETDB1/ADARB1/TRIM6/MAVS/DDX3X/SRPK1/ISG15/OAS3/NOTCH1/PARP10/EIF2AK2	21
	GO:0001701	in utero embryonic development	58/1841	373/18670	0.000320665	0.0292002	0.0268839	HSD17B2/MYH10/EPAS1/GLI2/GJB3/PTPN18/ENDOG/KDM6A/EPB41L5/JAG2/ADA/TCTN1/MDFI/GATA2/BCL2L11/PLCD1/NCOA1/HS6ST1/RXRA/ARNT2/ZNF568/CELF4/NOS3/TFEB/ELF3/MFNG/ETNK2/STMN3/GATA6/VASH1/UNK/TET1/FOSL1/POU5F1/PEMT/CCM2/MSH2/PTCH1/HINFP/CIR1/CPT2/INPP5B/PLOD3/FGFR1/ATP11A/PLCG1/SMPD4/NR2F2/PTH1R/CASP8/ADCY9/NOTCH1/ADM/KRT8/SLC39A3/ETV2/PSMC3/ZFP14	58
	GO:0046474	glycerophospholipid biosynthetic process	38/1841	217/18670	0.000334292	0.0299799	0.0276017	PLCG2/SLC27A1/AGPAT2/LPIN3/AGPAT3/PIGZ/INPP5E/DPM3/PIK3C2B/PLA2G4D/SLC44A2/DPM2/PIK3C3/PTPMT1/PCTP/ETNK2/GPD1L/CHPT1/GPAT2/PIGA/STARD10/CPNE1/AGK/LPIN1/PEMT/SLC44A1/PIGP/CPNE3/PLEKHA2/AGPAT1/RUFY1/PLD2/PGS1/INPP4A/FABP3/STARD7/PITPNM3/LPCAT1	38
	GO:0006631	fatty acid metabolic process	59/1841	383/18670	0.00036642	0.0323708	0.029803	EPHX2/ACSS1/PDK1/CRAT/GSTP1/C3/PDK3/SLC27A1/CBR1/SCD/EDN2/LPIN3/SLC27A3/FADS3/ACAT1/NR1H3/PDK4/PTGR1/PDK2/GSTM4/ALDH5A1/CEACAM1/AKR1C3/ACACB/ACADVL/PLA2G4D/INSIG2/MCEE/CYP1B1/ACSS2/NAAA/GSTZ1/GPAT2/MAPK14/AKR1C4/ELOVL5/ACSF2/LPIN1/PAM/ABHD1/ELOVL3/HIBCH/CPT2/TYSND1/SCP2/MLXIPL/PECR/HADHB/GSTM2/ERLIN2/HADHA/FABP3/SIRT4/FASN/ECHDC2/POR/LPGAT1/ACAA1/AOAH	59
	GO:0019216	regulation of lipid metabolic process	62/1841	410/18670	0.000435443	0.0379028	0.0348961	EPHX2/LGALS12/PDK1/EEF1A2/C3/DAB2IP/PDK3/SLC27A1/SCD/TBL1X/LSS/SMARCD3/CCDC3/SOD1/THRA/RARRES2/NR1H3/PDK4/PDK2/VAV2/CEACAM1/AKR1C3/ACACB/ACADVL/INSIG2/NCOA1/PRKCD/RXRA/RBL2/GAL/CARM1/PDGFRB/IDH1/GSTZ1/SNAI2/ELOVL5/SCARB1/ID2/MBTPS2/CPT2/TYSND1/FDFT1/LYN/MLXIPL/GOLM1/LDLRAP1/TM7SF2/ERLIN2/SREBF2/TXNRD1/SEC14L2/FGFR3/FABP3/SIRT4/NFYA/FASN/ADORA1/LPCAT1/POR/ADM/PSAP/LPGAT1	62
	GO:0046434	organophosphate catabolic process	26/1841	132/18670	0.000455605	0.039083	0.0359827	PDE7B/PLCG2/NT5M/INPP5E/PDE2A/ACAT1/ADA/NTHL1/CNP/PLA2G4D/IMPA2/PRKCD/ABHD12/IDH1/GPD1L/NUDT18/PDE4B/UPP1/PDE4A/SCARB1/OGG1/INPP5B/PLCG1/INPP1/SMPD4/XDH	26
	GO:0009132	nucleoside diphosphate metabolic process	29/1841	154/18670	0.00048436	0.0409561	0.0377072	DDIT4/HKDC1/PFKFB4/SLC2A6/CASK/FBP1/ALDOC/GALK1/CMPK2/GPI/NME4/PFKL/FOXK1/NUP205/POM121/INSR/AK1/NUDT18/NUP214/LDHA/HK1/ALDOA/HK2/BAD/MLXIPL/ENO2/PGM1/MPP1/PGK1	29
	GO:0010256	endomembrane system organization	66/1841	445/18670	0.000497642	0.0414865	0.0381956	NDRG1/DMKN/NEK6/MYH10/CLU/DYSF/SPAG4/ATL1/VPS37D/SUN3/ATL3/PLEKHJ1/OBSL1/REEP2/SOD1/TMEM38A/PACSIN2/CSRP3/GSN/CUL7/ABCA7/CXCR4/CCDC136/ALS2CL/COL5A1/PDE4DIP/MYO18A/SYNGR1/PRKCD/MOSPD3/PIK3C3/SRGN/MTSS1/RNF26/ARHGAP21/ESYT3/FLOT1/COG7/TMED4/SNX33/LPIN1/GCC2/AQP11/VPS11/SNX10/UGCG/CLASP1/STK25/BAIAP2/SEC31B/LYST/HOOK2/CIT/REEP4/CHMP1B/STX16/ZW10/LEMD2/XKR8/UBXN2A/EHD3/BLOC1S3/SURF4/PSAP/TOR1B/RAB3G…	66
	GO:1903901	negative regulation of viral life cycle	19/1841	85/18670	0.000513127	0.0419576	0.0386293	IFIT1/CCL5/RSAD2/PTX3/BST2/IFITM1/OASL/GSN/MX1/IFI16/ZC3HAV1/SETDB1/TRIM6/MAVS/SRPK1/ISG15/OAS3/PARP10/EIF2AK2	19
	GO:0035966	response to topologically incorrect protein	35/1841	199/18670	0.00051747	0.0419576	0.0386293	HDAC6/CLU/DAB2IP/CREB3L2/NCK2/HSPB8/FBXO6/CCL2/GFPT1/HSPB1/ANKZF1/CUL7/ACADVL/BCL2L11/PREB/KDELR3/CREB3L3/DNAJC4/AMFR/PDIA6/F12/UGGT2/PDIA5/MBTPS2/PARP16/HSPE1/HSPA1L/SERPINH1/RNF5/EDEM1/BAK1/EIF2AK2/TOR1B/UBXN4/HSPD1	35
	GO:0048245	eosinophil chemotaxis	8/1841	21/18670	0.000552101	0.0441606	0.0406576	CCL3/CCL5/SCG2/CCL26/CCL2/CCL4/CX3CL1/DAPK2	8
	GO:0010950	positive regulation of endopeptidase activity	32/1841	178/18670	0.000596196	0.0470518	0.0433194	TNFSF10/CTSH/NLRP2/MAPT/EFNA1/CASP10/GSN/ARRB1/HTRA2/MTCH1/HIP1R/HIP1/BCL2L11/IFI16/CARD9/AIM2/PRR7/TRAF2/GRAMD4/BAD/DDX3X/HSPE1/LYN/CASP8/TRADD/BID/NOD1/CTSD/BAK1/HSPD1/RPS27L/XDH	32
	GO:2000116	regulation of cysteine-type endopeptidase activity	40/1841	239/18670	0.000609837	0.0474951	0.0437275	TNFSF10/CTSH/NLRP2/MAPT/CFLAR/CASP10/GSN/SERPINB9/ARRB1/HTRA2/PSMB9/MTCH1/HIP1R/HIP1/BCL2L11/IFI16/CST7/CARD9/AIM2/PRR7/TRAF2/ADORA2A/DHCR24/YWHAE/CAST/GRAMD4/BAD/DDX3X/HSPE1/PRDX5/CASP8/TRADD/BID/NOD1/CTSD/BAK1/POR/HSPD1/RPS27L/XDH	40
	GO:0000302	response to reactive oxygen species	39/1841	232/18670	0.000648915	0.0498822	0.0459253	GSTP1/HDAC6/GNAO1/SIRPA/MAPT/BNIP3/ERCC6/CCS/CFLAR/ENDOG/SOD1/ANKZF1/MAPK13/ND5/ADA/SOD2/PDK2/AKR1C3/PRKCD/CYP1B1/TRAF2/NOS3/PDGFRB/STAT1/AGAP3/TXNIP/MAP1LC3A/FOSL1/TNFAIP3/PRDX2/LDHA/STK25/CAT/BAD/PRDX5/ZNF580/AREG/BAK1/PSAP	39

## Sheet: Foglio1
	ID	Description	adjusted p-value
	GO:0016125	sterol metabolic process	0.000980301
	GO:0008203	cholesterol metabolic process	0.00152463
	GO:0008202	steroid metabolic process	0.00311752
